# Supplementary material for: Visceral fat reduction is positively associated with blood pressure reduction in overweight or obese males but not females: an observational study
Source: Nutr Metab (Lond). 2019 Jul 10;16:44. doi: 10.1186/s12986-019-0369-0 (PMC6617559; doi:10.1186/s12986-019-0369-0)
Supplement: Supplementary file 1 — Database of participants. (XLSX 88 kb) [file 12986_2019_369_MOESM1_ESM.xlsx]

## Sheet: Male Database
ID	Gender	Age	Intervention	City	height	Education	Marital_status	Smoking	Diabetes0	Hypercholesterolemia	Hypertriglyceridemia	Dyslipidemia	Hypertension	Anti_hypertension	Aspirin	Hypolipidemic	Insulin	Oral_hypoglycemic	Vitamin	Minerals	@5.SoftLeanMass_0	@7.FatFreeMass_0	@9.BodyFatMass_0	@10.Weight_0	@13.PercentBodyFat_0	@14.WHR_0	@32.VIsceralFatAreaVFA_0	@5.SoftLeanMass_3	@7.FatFreeMass_3	@9.BodyFatMass_3	@10.Weight_3	@11.SkeletalMuscleMass_3	@13.PercentBodyFat_3	@14.WHR_3	@32.VIsceralFatAreaVFA_3	Height1	BMI0	BMI3	Changes_VFA	change_FatFreeMass3	change_BodyFatMass3	change_Weight3	change_BMI3	change_WHR3	change_VIsceralFatAreaVFA3	change_BCMBodyCellMass3	Change_PercentBodyFat3	SBP_0	DBP_0
038	2	34	2	1	168	1	2	0	0	0	0	0	1	0	0	0	0	0	0	0	52.8	55.8	29.9	85.7	34.9	0.98	135.5	52.7	55.7	32.8	87.5	31.4	37.1	1.02	157.7	1.68	30.3642	31.002	22.2	-0.1	2.9	1.8	0.637755	0.04	22.2	-0.2	2.2	122	92
040	2	48	2	1	187.5	2	2	0	0	0	0	0	1	1	0	0	0	0	0	0	69.5	73.7	33.9	107.6	31.5	1.09	164	71.2	75.6	34.2	108.8	42.5	31.2	1.11	168.2	1.875	30.6062	30.9476	4.2	1.9	0.3	1.2	0.341333	0.02	4.2	1	-0.3	155	104
042	2	41	1	1	184	1	2	0	0	0	0	0	0	0	0	0	0	0	0	1	66.5	70.7	33	103.7	31.8	1.04	151.7	65.9	70.1	29.9	99	39.8	29.9	1.01	131.7	1.84	30.6297	29.2415	-20	-0.6	-3.1	-4.7	-1.38823	-0.03	-20	-0.5	-1.9	129.5	89
043	2	37	2	1	162.5	1	2	0	0	0	1	1	1	0	0	0	0	0	0	0	51.1	53.9	26.8	80.7	33.2	0.95	118.4	56.3	59.6	20.5	79.1	34.5	25.6	0.89	76.8	1.625	30.5609	29.955	-41.6	5.7	-6.3	-1.6	-0.605917	-0.06	-41.6	4.6	-7.6	139	120.5
044	2	38	2	1	173.5	1	2	0	0	0	1	1	0	0	0	0	0	0	0	0	65	68.7	28.1	96.8	29	0.99	118.5	65.6	69.4	26.6	95	40.1	27.7	0.97	112.3	1.735	32.1571	31.5591	-6.2	0.7	-1.5	-1.8	-0.597962	-0.02	-6.2	0.4	-1.3	136.5	73
045	2	35	1	1	170	1	2	0	0	0	0	0	1	1	0	0	0	0	0	0	58.2	61.5	37.5	99	37.9	0.98	171.9	55	58.3	36.3	93.6	32.8	38.3	1.02	174.3	1.7	34.2561	32.3875	2.4	-3.2	-1.2	-5.4	-1.86851	0.04	2.4	-1.8	0.4	192	120.5
048	2	40	1	1	172	1	2	0	0	0	0	0	1	0	0	0	0	0	0	0	54.9	58.2	23.3	81.5	28.6	0.92	93.8	54.7	58	21.8	78.8	32.8	27.3	0.91	88.2	1.72	27.5487	26.636	-5.6	-0.2	-1.5	-2.7	-0.912655	-0.01	-5.6	-0.2	-1.3	130.5	90.5
050	2	43	1	1	177	1	2	0	0	0	1	1	1	0	0	0	0	0	0	1	59.5	62.9	25.6	88.5	28.9	0.95	111.3	58.8	62.2	23.3	84.5	35.1	27.3	0.96	103	1.77	28.2486	26.9718	-8.3	-0.7	-2.3	-4	-1.27677	0.01	-8.3	-0.2	-1.6	135	97
051	2	54	1	1	161	2	2	0	0	0	0	0	1	0	0	0	0	0	0	0	47.4	50.1	25.2	75.3	33.4	0.94	114.1	46.8	49.4	24.2	72.6	27.6	32.8	0.94	108.5	1.61	29.0498	28.0082	-5.6	-0.7	-1	-2.7	-1.04163	0	-5.6	-0.4	-0.6	132.5	97
053	2	31	2	1	180	1	2	0	0	0	0	0	0	0	0	0	0	0	0	0	63.9	67.7	22.5	90.2	24.9	0.93	94.7	64.6	68.3	11.5	78.8	39.4	14.4	0.86	46.1	1.8	27.8395	24.321	-48.6	0.6	-11	-11.4	-3.51852	-0.07	-48.6	0.5	-10.5	132	80.5
054	2	51	1	1	176.7	1	2	0	0	0	0	0	1	0	0	0	0	0	0	0	63.4	67.2	32.9	100.1	32.9	1	152.9	61.8	65.6	23.1	87.7	36.9	26	0.93	103.4	1.767	32.0598	28.0884	-49.5	-1.6	-9.8	-12.4	-3.97145	-0.07	-49.5	-0.6	-6.9	132.5	96
056	2	45	1	1	167.5	2	2	0	0	0	0	0	0	0	0	0	0	0	0	0	53	56.1	25	81.1	30.9	0.95	106.2	52.7	55.7	24	78.7	31.5	30.1	0.98	103.8	1.675	28.9062	28.0508	-2.4	-0.4	-1	-2.4	-0.855424	0.03	-2.4	-0.2	-0.8	137.5	84
058	2	27	2	1	170	1	1	0	0	0	0	0	0	0	0	0	0	0	1	0	56.1	59.6	40.1	99.7	40.2	0.98	184.2	55.6	59.1	38.9	97	33.2	39.7	0.99	181.5	1.7	34.4983	33.564	-2.7	-0.5	-1.2	-2.7	-0.934256	0.01	-2.7	-0.4	-0.5	120	78
059	2	55	1	1	170	2	2	0	1	0	0	0	0	0	0	0	0	0	0	0	53.9	57.1	29.3	86.4	33.9	0.94	134.3	55.2	58.5	28.7	86.2	33	32.9	0.98	130.1	1.7	29.8962	29.827	-4.2	1.4	-0.6	-0.2	-0.0692042	0.04	-4.2	1.4	-1	123	78.5
060	2	43	1	1	173	1	2	0	0	0	0	0	1	0	0	0	0	0	0	0	59.5	62.9	28.1	91	30.9	0.96	120	58.8	62.2	17.8	79	35	22.2	0.88	78.1	1.73	30.4053	26.3958	-41.9	-0.7	-10.3	-12	-4.00949	-0.08	-41.9	-0.6	-8.7	148.5	100.5
061	2	45	1	1	180	1	2	0	1	0	1	1	1	0	0	0	0	0	0	0	64.2	67.9	26.3	94.2	27.9	0.99	122.6	59.7	63.3	22.4	84.7	35.5	26.1	0.94	101.8	1.8	29.0741	26.142	-20.8	-4.6	-3.9	-9.5	-2.9321	-0.05	-20.8	-2.8	-1.8	140.5	89.5
062	2	53	2	1	173	1	2	0		0	0	0	0	0	0	0	0	0	0	0	54.4	57.9	37.2	95.1	39.2	0.92	166.1	52.9	56.3	36.7	92	31.5	39.5	1	175.7	1.73	31.7752	30.7394	9.6	-1.6	-0.5	-3.1	-1.03578	0.08	9.6	-0.7	0.3	129	87
063	2	36	2	1	166.5	1	2	0	0	0	1	1	0	0	0	0	0	0	0	0	51.7	54.7	28.7	83.4	34.4	0.93	129.7	51.5	54.5	28.3	81.8	30.5	34.1	0.94	127.8	1.665	30.0841	29.507	-1.9	-0.2	-0.4	-1.6	-0.577154	0.01	-1.9	-0.1	-0.3	130.5	77.5
064	2	46	2	1	167.5	2	2	0	0	0	0	0	0	0	0	0	0	0	0	0	56.8	60	29	89	32.6	0.92	123.6	55.7	58.9	31.4	89.3	33.4	34.7	0.98	141.7	1.675	31.722	31.8289	18.1	-1.1	2.4	0.3	0.106928	0.06	18.1	-0.3	2.1	103	69.5
065	2	36	1	1	170	1	1	2	0	0	0	0	0	0	0	0	0	0	0	0	53.6	56.7	27.8	84.5	32.9	0.98	127.2	53.9	57.1	24.2	80.3	32.1	29.7	0.98	106.6	1.7	29.2388	27.7855	-20.6	0.4	-3.6	-4.2	-1.45329	0	-20.6	0.3	-3.2	112.5	70.5
067	2	29	1	1	181.5	1	1	0	0	0	0	0	1	0	0	0	0	0	0	0	72.6	76.8	40.5	117.3	34.5	1.04	184.2	70.3	73.8	37.4	111.2	42.2	33.6	1.04	171.7	1.815	35.6078	33.756	-12.5	-3	-3.1	-6.1	-1.85173	0	-12.5	-1.4	-0.9	137.5	92.5
068	2	44	2	1	172.5	1	2	0	0	0	0	0	0	0	0	0	0	0	0	0	55.6	59	27.5	86.5	31.8	0.94	122.4	53.9	57.2	30.5	86.7	32.1	34.8	1	143.9	1.725	29.0695	29.1367	21.5	-1.8	3	0.2	0.0672128	0.06	21.5	-0.8	3	139.5	83
069	2	38	2	1	170	1	2	0	0	0	1	1		0	0	0	0	0	0	0	56.4	59.7	21.1	80.8	26.2	0.87	84.3	54.6	57.8	24.3	81.1	32.9	29.6	0.92	95.1	1.7	27.9585	28.0623	10.8	-1.9	3.2	0.3	0.103806	0.05	10.8	-0.9	3.4	135	87.5
071	2	43	1	1	176	1	2	0	0	0	0	0	0	0	0	0	0	0	0	0	60.3	64	31.8	95.8	33.2	0.99	141.5	60.3	63.4	33.2	96.5	35.9	34.3	1.02	156.6	1.76	30.9272	31.1532	15.1	-0.6	1.4	0.7	0.225981	0.03	15.1	-0.4	1.1	128.5	87
073	2	31	2	1	164.5	1	2	0	0	0	1	1	1	0	0	0	0	0	0	0	52.4	55.3	33.5	88.8	37.7	1.01	154.5	55.1	58.2	33.7	90.9	33.3	36.7	1.01	155.6	1.645	32.8157	33.5917	1.1	2.9	0.2	2.1	0.776046	0	1.1	1.8	-1	134.5	94.5
088	2	35	1	2	174	1	2	0	0	0	0	0	0	0	0	0	0	0	0	0	53.9	57	23.9	80.9	29.5	0.95	99.9	53	56	22.1	77.1	31.6	28.3	0.97	95.6	1.74	26.7208	25.4657	-4.3	-1	-1.8	-3.8	-1.25512	0.02	-4.3	-0.7	-1.2	130	85
093	2	33	2	2	173	1	2	0	0	0	1	1	1	0	0	1	0	0	1	1	62.6	66.3	41.6	107.9	38.6	1.02	190.3	62.8	66.5	40	105.5	37.8	37.5	1.05	186.9	1.73	36.052	35.2501	-3.4	0.2	-1.6	-2.4	-0.801898	0.03	-3.4	0.2	-1.1	152	99.5
113	2	34	2	2	175	1	2	0	0	0	0	0	0	0	0	0	0	0	0	0	58.7	62.3	27.7	90	30.8	0.89	109.7	59.8	63.4	27.7	90.1	35.8	30.4	0.91	111.7	1.75	29.3878	29.4204	2	1.1	0	0.1	0.0326531	0.02	2	0.8	-0.4	133	88.5
116	2	34	1	2	179.5	2	2	2	0	0	0	0	1	1	0	0	0	0	0	0	76.3	80.7	40	120.7	33.1	1.05	180.5	74.7	78.2	42.3	120.5	45.4	35.1	1.09	195.4	1.795	37.4609	37.3988	14.9	-2.5	2.3	-0.2	-0.0620728	0.04	14.9	-0.8	2	160.5	110
118	2	43	1	2	167	1	2	0	0	0	1	1	1	1	0	0	0	0	1	0	48.3	51.2	24.9	76.1	32.7	0.94	110.1	48.1	50.9	22.5	72.4	28.4	30.7	0.94	96.2	1.67	27.2867	25.9601	-13.9	-0.3	-2.4	-3.7	-1.32669	0	-13.9	-0.3	-2	144	101.5
119	2	30	2	2	177	1	2	0	0	0	1	1	1	0	0	0	0	0	0	0	61.6	65.5	43.7	109.2	40	1.02	199.6	62.3	66.2	41.6	106.8	37.5	38.6	1.08	198.9	1.77	34.8559	34.0898	-0.7	0.7	-2.1	-2.4	-0.766063	0.06	-0.7	0.6	-1.4	124	95
120	2	40	2	2	172	2	2	0	0	0	1	1	1	1	0	0	0	0	0	0	59.7	63.1	27.6	90.7	30.4	0.99	120.3	60.8	64.2	26.5	89.7	36.7	29.2	0.99	114.4	1.72	30.6585	30.3204	-5.9	1.1	-1.1	-1	-0.338021	0	-5.9	0.9	-1.2	148	111.5
121	2	36	2	2	169	1	2	0	0	0	0	0	0	0	0	0	0	0	0	0	51.6	54.7	17.6	72.3	24.3	0.88	72.7	53.5	56.7	18.2	73.9	32.2	24.2	0.89	73.8	1.69	25.3142	25.8744	1.1	2	0.6	1.6	0.560204	0.01	1.1	1.5	-0.1	123	80
122	2	35	1	2	175	1	2	2	0	0	0	0	0	0	0	0	0	0	0	0	58.3	61.7	31.2	92.9	33.6	1.07	152.5	57.2	60	29.7	89.7	34.1	33.2	1.06	145.2	1.75	30.3347	29.2898	-7.3	-1.7	-1.5	-3.2	-1.0449	-0.01	-7.3	-0.7	-0.4	117.5	76
123	2	46	2	2	168	2	2	0	0	1	1	1	1	0	0	1	0	0	0	0	54.1	57.2	28.8	86	33.5	0.97	130.2	49	51.8	36.4	87.2	28.9	41.3	1.02	181.8	1.68	30.4705	30.8957	51.6	-5.4	7.6	1.2	0.42517	0.05	51.6	-3.6	7.8	139.5	94.5
124	2	45	1	2	170	1	2	0	1	0	1	1	0	0	0	1	0	0	0	0	55.6	58.7	27	85.7	31.6	1	125.6	57.1	60.3	27.9	87.2	33.9	31.6	1.01	130.2	1.7	29.654	30.173	4.6	1.6	0.9	1.5	0.519031	0.01	4.6	1.1	0	119	86
126	2	31	2	2	183	1	2	0	0	0	0	0	0	0	0	0	0	0	0	0	71.3	75.5	32.6	108.1	30.1	1	137.4	72.4	76.7	32.3	108	44.3	29.6	1.02	138.5	1.83	32.2793	32.2494	1.1	1.2	-0.3	-0.1	-0.0298606	0.02	1.1	1	-0.5	120.5	77.5
129	2	29	1	2	172.5	1	2	0	0	0	1	1	1	1	0	0	0	0	0	0	57	60.4	29.8	90.2	33	0.98	134.6	56	59.4	28.6	87	33.4	32.5	0.99	132.2	1.725	30.313	29.2376	-2.4	-1	-1.2	-3.2	-1.0754	0.01	-2.4	-0.8	-0.5	160.5	106.5
130	2	47	1	2	170	2	2	2	1	0	0	0	1	1	0	0	0	1	0	0	62.4	65.8	20.6	86.4	23.9	0.93	92	61.2	64.5	22	85.5	36.7	25.4	0.95	97.2	1.7	29.8962	29.5848	5.2	-1.3	1.4	-0.9	-0.311419	0.02	5.2	-0.8	1.5	150.5	91.5
131	2	33	2	2	169	1	2	0	0	0	0	0	0	0	0	0	0	0	1	0	56.4	59.8	30.1	89.9	33.5	0.94	128.4	57.6	61	32.2	92.2	34.6	34.5	0.95	139.5	1.69	31.4765	32.2818	11.1	1.2	2.1	2.3	0.805294	0.01	11.1	0.9	1	120	77
134	2	36	1	2	183	1	2	0		0	0	0	1	0	0	0	0	0	0	0	61.7	65.4	32.1	97.5	32.9	1.09	158	60.8	64.5	28.5	92	36.3	30.7	1.07	135.9	1.83	29.114	27.4717	-22.1	-0.9	-3.6	-5.5	-1.64233	-0.02	-22.1	-0.5	-2.2	134	94
135	2	33	2	2	172	1	2	0	0	0	0	0	0	0	0	0	0	0	0	1	57.4	60.7	22.7	83.4	27.2	0.95	98.9	58.2	61.5	22.1	82.6	35.1	26.4	0.99	98.6	1.72	28.1909	27.9205	-0.3	0.8	-0.6	-0.8	-0.270416	0.04	-0.3	0.7	-0.8	124.5	74
136	2	35	1	2	180.5	1	2	1	0	0	0	0	1	1	0	0	0	0	0	0	71.5	75.6	44.6	120.2	37.1	1.12	209.9	71.1	74.4	43.5	117.9	43.2	36.8	1.14	209	1.805	36.8935	36.1876	-0.9	-1.2	-1.1	-2.3	-0.705949	0.02	-0.9	-0.2	-0.3	150.5	105
137	2	35	2	2	166.5	1	2	2	0	0	0	0	1	1	0	0	0	0	0	0	52.8	55.9	27.6	83.5	33.1	0.93	118.9	52.7	55.8	31.1	85.9	31.6	35.8	0.97	142.3	1.665	30.1202	30.9859	23.4	-0.1	3.5	2.4	0.865731	0.04	23.4	0.1	2.7	145	101
138	2	43	2	2	173	1	2	0	0	0	1	1	1	0	0	0	0	0	0	0	55.4	58.8	24.9	83.7	29.7	0.95	110.8	55.8	59.3	26.4	84.7	33.2	30.8	0.97	118.1	1.73	27.9662	28.3003	7.3	0.5	1.5	1	0.334124	0.02	7.3	0.6	1.1	143.5	94
140	2	38	1	2	175	2	2	0	0	0	0	0	1	0	0	0	0	0	0	0	63.1	66.9	40.4	107.3	37.6	1.06	191.3	59.7	63.3	36.8	99.1	36	36.8	1.06	176.1	1.75	35.0367	32.3592	-15.2	-3.6	-3.6	-8.2	-2.67755	0	-15.2	-2.2	-0.8	150	106
141	2	39	2	2	167	1	2	0	0	0	0	0	1	0	0	0	0	0	0	0	48.8	51.7	34.7	86.4	40.2	1.04	177.9	48	50.8	38.7	88.5	28.3	43.3	1.13	209.6	1.67	30.98	31.7329	31.7	-0.9	4	2.1	0.752985	0.09	31.7	-0.5	3.1	127	91.5
151	2	40	1	3	168	1	2	2	0	0	0	0	1	1	0	0	0	0	0	0	56.9	60.2	24	84.2	28.5	0.92	104.5	56.5	59.8	24	82.8	33.9	28.6	0.92	99.2	1.68	29.8328	29.3367	-5.3	-0.4	0	-1.4	-0.496032	0	-5.3	0.3	0.1	176.5	92.5
172	2	33	2	3	182	1	2	0	0	0	0	0	0	0	0	0	0	0	0	0	62.8	66.6	18.6	85.2	21.9	0.89	76.7	63.8	67.8	21.1	87.9	39.1	23.7	0.9	83.7	1.82	25.7215	26.5367	7	1.2	2.5	2.7	0.815119	0.01	7	1.1	1.8	126.5	87
173	2	30	1	3	175	1	2	0	0	0	0	0	1	0	0	0	0	0	0	0	61.7	65.3	25.1	90.4	27.8	1	113.6	58.6	61.5	21.5	83	35.3	25.9	0.97	96.7	1.75	29.5184	27.102	-16.9	-3.8	-3.6	-7.4	-2.41633	-0.03	-16.9	-2.1	-1.9	145.5	102.5
187	2	36	1	3	172	1	1	0	0	0	1	1	1	0	0	0	0	0	0	0	53.7	56.8	21.8	78.6	27.8	0.94	96.7	52.5	55.6	18.9	73.5	31.1	25.4	0.94	85.9	1.72	26.5684	24.8445	-10.8	-1.2	-2.9	-5.1	-1.7239	0	-10.8	-0.7	-2.4	148	97.5
188	2	35	1	3	170	1	2	0	0	0	0	0	0	0	0	0	0	0	0	0	56.4	59.7	26.5	86.2	30.8	0.93	110.9	55.4	58.6	27.5	85.1	33	32	0.94	118.3	1.7	29.827	29.4464	7.4	-1.1	1	-1.1	-0.380623	0.01	7.4	-0.6	1.2	124.5	80.5
190	2	42	2	3	166	1	2	2	0	0	0	0	0	0	0	0	0	0	0	0	54.9	58	19.4	77.4	25.1	0.85	74.8	55.4	58.5	20	77.5	33.4	25.5	0.89	79	1.66	28.0883	28.1245	4.2	0.5	0.6	0.1	0.0362897	0.04	4.2	0.6	0.4	110.5	69.5
191	2	37	1	3	177.5	1	2	0	0	0	0	0	0	0	0	0	0	0	0	0	62.5	66	22.1	88.1	25.1	0.95	100.4	61.4	64.9	21.7	85.6	36.7	25	0.93	95.9	1.775	27.9627	27.1692	-4.5	-1.1	-0.4	-2.5	-0.793493	-0.02	-4.5	-0.6	-0.1	124	75.5
192	2	41	1	3	179	1	2	1	0	0	1	1	1	0	0	0	0	0	1	0	62.2	65.9	24.6	90.5	27.2	0.98	109.9	61.2	64.9	23	86.9	37.1	26.1	0.98	101.8	1.79	28.2451	27.1215	-8.1	-1	-1.6	-3.6	-1.12356	0	-8.1	-0.4	-1.1	139	90
193	2	36	1	3	166	1	2	0	0	0	0	0	1	0	0	0	0	0	0	0	55	58	24.7	82.7	29.8	0.95	107.8	51.7	54	18.6	72.6	30.6	25.6	0.92	80.6	1.66	30.0116	26.3463	-27.2	-4	-6.1	-10.1	-3.66526	-0.03	-27.2	-2	-4.2	148	107.5
194	2	46	1	3	176	1	2	0	0	0	1	1	1	0	0	0	0	0	0	0	56.4	59.9	28.8	88.7	32.5	0.92	124.1	54.3	57.6	27.7	84.3	32.4	32.4	0.92	117.5	1.76	28.6351	27.2146	-6.6	-2.3	-1.1	-4.4	-1.42045	0	-6.6	-1.1	-0.1	134.5	90.5
195	2	35	1	3	170	1	2	1		0	0	0	1	0	0	0	0	0	0	0	64.4	68	28.4	96.4	29.4	0.93	117.3	62.5	66	27.3	92.3	37.6	29.2	0.96	115.4	1.7	33.3564	31.9377	-1.9	-2	-1.1	-4.1	-1.41869	0.03	-1.9	-1.2	-0.2	132.5	93
196	2	49	1	3	172	2	2	0	0	0	0	0	0	0	0	0	0	0	0	0	53.8	57	16.3	73.3	22.2	0.87	70.5	54.4	57.6	14.8	71.4	32.5	20.4	0.87	62.2	1.72	24.7769	24.1347	-8.3	0.6	-1.5	-1.9	-0.642239	0	-8.3	0.7	-1.8	110.5	66
199	2	35	2	3	168.5	1	2	0	0	0	0	0	0	0	0	0	0	0	0	0	51.3	54.1	18.3	72.4	25.3	0.96	80	51.4	54.2	21.2	74.4	30.7	28.1	1.01	94.4	1.685	25.4999	26.2043	14.4	0.1	2.9	2	0.704418	0.05	14.4	0.1	2.8	119.5	79.5
200	2	44	2	3	177.5	1	2	1	0	1	0	1	0	0	0	0	0	0	0	0	64.8	68.6	29.3	97.9	29.9	1.01	129.2	65.4	69.3	28.8	97.1	39.5	29.4	1	126.2	1.775	31.0732	30.8193	-3	0.7	-0.5	-0.8	-0.253918	-0.01	-3	0.6	-0.5	133	82
202	2	31	2	3	170	1	2	0	0	0	0	0	1	0	0	0	0	0	0	0	49.5	52.5	33.1	85.6	38.6	1.04	169.5	49.7	52.8	32.3	84.1	29.6	37.9	1.07	166.7	1.7	29.6194	29.1003	-2.8	0.3	-0.8	-1.5	-0.519031	0.03	-2.8	0.4	-0.7	154.5	111
203	2	51	2	3	166.5	2	2	0	0	0	1	1	0	0	0	0	0	0	0	0	52.3	55.3	38.2	93.5	40.8	1.03	187.4	45.8	47.9	47.6	94.5	26.6	49.8	1.37	277.9	1.665	33.7274	34.0881	90.5	-7.4	9.4	1	0.360721	0.34	90.5	-4.8	9	136	83
204	2	38	2	3	179	1	2	2	0	0	1	1	1	0	0	0	0	0	0	0	62.6	66.6	35.8	102.4	35	0.93	154.1	63.1	67.1	42	108.1	37.7	38.5	0.99	187	1.79	31.9591	33.738	32.9	0.5	6.2	5.7	1.77897	0.06	32.9	0.6	3.5	140.5	93.5
205	2	35	2	3	164	1	2	0	0	0	0	0	1	0	0	0	0	0	0	0	46.1	48.8	24.6	73.4	33.5	0.98	116.6	48.1	50.9	26	75.9	28.6	33.8	0.99	121.8	1.64	27.2903	28.2198	5.2	2.1	1.4	2.5	0.929506	0.01	5.2	1.6	0.3	123	91
207	2	37	2	3	185.5	1	1	0	0	0	0	0	1	0	0	0	0	0	0	0	66.8	70.8	27.2	98	27.8	0.89	115.6	72.1	76.5	26.9	102.4	43.3	26.1	0.95	121	1.855	28.4799	29.7586	5.4	5.7	-0.3	4.4	1.27869	0.06	5.4	4.3	-1.7	146	88
208	2	36	1	3	167	1	2	0	0	0	0	0	0	0	0	0	0	0	0	0	50.2	53.1	15.5	68.6	22.6	0.91	71.8	50.3	52.7	13.3	65.9	29.7	20.1	0.86	58.1	1.67	24.5975	23.6294	-13.7	-0.4	-2.2	-2.7	-0.968124	-0.05	-13.7	0.2	-2.5	109.5	65
211	2	50	2	3	163	2	2	0	1	0	0	0	1	0	0	0	0	1	1	0	56.2	59.4	21.6	81	26.7	0.85	87.5	54.4	57.5	27	83.5	32.4	31.9	0.92	113.3	1.63	30.4867	31.4276	25.8	-1.9	5.4	2.5	0.940946	0.07	25.8	-0.8	5.2	142.5	90.5
212	2	36	2	3	176.5	1	2	0	0	0	0	0	0	0	0	0	0	0	0	0	60.8	64.3	23.1	87.4	26.4	0.94	96.7	60.8	64.3	24.2	87.5	36.8	27.3	0.96	102.5	1.765	28.0558	28.0879	5.8	0	1.1	0.1	0.0321004	0.02	5.8	0.2	0.9	124	87
213	2	30	1	3	176	1	2	0	0	1	0	1	1	0	0	1	0	0	0	0	54.6	57.8	19	76.8	24.8	0.9	80	53.4	55.9	16.9	72.9	31.8	23.3	0.89	72.2	1.76	24.7934	23.5343	-7.8	-1.9	-2.1	-3.9	-1.25904	-0.01	-7.8	-0.9	-1.5	140	85.5
215	2	39	2	3	174	2	2	2	0	0	1	1	0	0	0	0	0	0	0	0	55.2	58.6	19.2	77.8	24.7	0.9	80.8	55.4	58.8	19.6	77.4	33.2	25	0.91	83.9	1.74	25.6969	25.5648	3.1	0.2	0.4	-0.4	-0.132118	0.01	3.1	0.1	0.3	127	84.5
216	2	31	1	3	167	1	2	0	0	0	0	0	0	0	0	0	0	0	0	0	53.6	56.5	20.3	76.8	26.4	0.96	96.9	52.9	55.2	18.2	73.5	31.1	24.8	0.97	88.8	1.67	27.5377	26.3545	-8.1	-1.3	-2.1	-3.3	-1.18326	0.01	-8.1	-0.4	-1.6	132.5	77
219	2	47	2	3	173	2	2	0	0	0	0	0	0	0	0	0	0	0	0	1	59.8	63.2	31.2	94.4	33	1.01	144.1	58.7	62	30.9	91.9	35	33.3	1.02	144.7	1.73	31.5413	30.706	0.6	-1.2	-0.3	-2.5	-0.83531	0.01	0.6	-0.7	0.3	115.5	79.5
220	2	42	1	3	171	1	2	0	0	0	0	0	1	0	0	0	0	0	0	0																												131	90
[truncated: 23 more columns]

## Sheet: Female Database
ID	Gender	Age	Intervention	City	height	Education	Marital_status	Smoking	Diabetes0	Hypercholesterolemia	Hypertriglyceridemia	Dyslipidemia	Hypertension	Anti_hypertension	Aspirin	Hypolipidemic	Insulin	Oral_hypoglycemic	Vitamin	Minerals	@5.SoftLeanMass_0	@7.FatFreeMass_0	@8.OsseousMineral_0	@9.BodyFatMass_0	@10.Weight_0	@13.PercentBodyFat_0	@14.WHR_0	@32.VIsceralFatAreaVFA_0	@5.SoftLeanMass_3	@7.FatFreeMass_3	@9.BodyFatMass_3	@10.Weight_3	@11.SkeletalMuscleMass_3	@13.PercentBodyFat_3	@14.WHR_3	@32.VIsceralFatAreaVFA_3	Height1	BMI0	BMI3	Changes_VFA	change_FatFreeMass3	change_BodyFatMass3	change_Weight3	change_BMI3	change_WHR3	change_VIsceralFatAreaVFA3	change_BCMBodyCellMass3	Change_PercentBodyFat	SBP_0
001	1	25	2	1	160	1	1	0	0	0	0	0	0	0	0	0	0	0	0	0	43.9	46.6	2.68	30.7	77.3	39.7	0.95	152.4	42.7	45.2	29.4	73.6	24.9	39.5	0.95	147.3	1.6	30.1953	28.75	-5.1	-1.4	-1.3	-3.7	-1.44531	0	-5.1	-0.7	-0.2	121
002	1	27	2	1	157	1	1	0	0	0	0	0	0	0	0	0	0	0	0	0	37.6	39.9	2.35	24.5	64.4	38.1	0.88	121.7	36	38.3	26.9	64.2	20.8	41.2	0.96	144.7	1.57	26.1268	26.0457	23	-1.6	2.4	-0.2	-0.0811392	0.08	23	-0.9	3.1	121
003	1	27	2	1	148.5	1	1	0	0	0	0	0	0	0	0	0	0	0	1	0	33.1	35.1	1.98	26.5	61.6	43	0.92	142.9	30.9	32.8	24.6	56.4	17.4	42.8	0.92	140.6	1.485	27.9337	25.5756	-2.3	-2.3	-1.9	-5.2	-2.35804	0	-2.3	-1.7	-0.2	108.5
004	1	24	1	1	156.5	1	1	0	0	0	0	0	0	0	0	0	0	0	0	0	42.5	45.2	2.66	23.5	68.7	34.3	0.84	105.2	40.2	42.7	24.3	65.5	23.3	36.3	0.87	113.5	1.565	28.0497	26.7432	8.3	-2.5	0.8	-3.2	-1.30654	0.03	8.3	-1.3	2	110.5
005	1	27	2	1	155	1	1	0	0	0	0	0	0	0	0	0	0	0	0	0	36.3	38.6	2.33	22.4	61	36.8	0.81	100.5	34.8	37.1	22.8	58.9	20	38	0.85	110.6	1.55	25.3902	24.5161	10.1	-1.5	0.4	-2.1	-0.874089	0.04	10.1	-0.9	1.2	105
006	1	29	1	1	150.5	1	2	0	0	0	0	0	0	0	0	0	0	0	0	1	34.1	36.2	2.13	22.8	59	38.7	0.89	118.3	33.5	35.5	19.6	53.6	19.1	35.7	0.89	97.2	1.505	26.0483	23.6642	-21.1	-0.7	-3.2	-5.4	-2.38408	0	-21.1	-0.4	-3	124.5
007	1	48	2	1	163	2	2	0	0	0	0	0	0	0	0	0	0	0	0	0	45.4	48.2	2.81	26.9	75.1	35.8	0.93	129.3	44.7	47.5	29.3	75.8	26.1	38.2	0.94	143.3	1.63	28.266	28.5295	14	-0.7	2.4	0.7	0.263465	0.01	14	-0.4	2.4	127.5
008	1	34	1	1	166.5	1	2	0	0	0	0	0	0	0	0	0	0	0	1	0	42.3	45.1	2.79	24.7	69.8	35.4	0.89	123.9	42.6	45.3	25.3	69.1	24.5	35.8	0.92	126.1	1.665	25.1783	24.9258	2.2	0.2	0.6	-0.7	-0.252505	0.03	2.2	0.4	0.4	121
009	1	52	1	1	159	1	2	2	0	0	0	0	1	0	0	0	0	0	1	0	42.1	44.7	2.56	27.5	72.2	38.1	0.91	136	42	44.5	28.8	71.8	24.4	39.3	0.95	146.1	1.59	28.559	28.4008	10.1	-0.2	1.3	-0.4	-0.158222	0.04	10.1	0.1	1.2	150.5
010	1	49	1	1	160	2	2	0	0	0	0	0	0	0	0	0	0	0	0	0	46.6	49.5	2.93	30	79.5	37.8	0.93	140.4	45.2	48.1	30.7	77.3	26.7	39	0.95	147.4	1.6	31.0547	30.1953	7	-1.4	0.7	-2.2	-0.859375	0.02	7	-0.8	1.2	115.5
012	1	30	1	1	151	1	2	0	1	0	1	1	1	0	0	0	0	1	0	0	44.4	46.8	2.42	43.8	90.6	48.3	0.95	203.7	44.7	47.1	43	88.6	26.2	47.7	0.98	204.9	1.51	39.7351	38.8579	1.2	0.3	-0.8	-2	-0.877155	0.03	1.2	0.3	-0.6	130
013	1	32	2	1	155	1	2	0	0	0	0	0	0	0	0	0	0	0	0	0	41.7	44.3	2.56	27	71.3	37.9	0.89	122.9	42.9	45.5	28.2	72.7	25.3	38.3	0.94	136	1.55	29.6774	30.2601	13.1	1.2	1.2	1.4	0.582726	0.05	13.1	0.8	0.4	113
015	1	36	2	1	166	1	2	0	0	0	0	0	0	0	0	0	0	0	0	0	43.4	46.2	2.8	21.3	67.5	31.5	0.9	94.3	45.5	48.4	16.5	63.9	26.6	25.5	0.88	72	1.66	24.4956	23.1891	-22.3	2.2	-4.8	-3.6	-1.30643	-0.02	-22.3	1.4	-6	112
017	1	40	1	1	162.5	1	2	0	0	0	0	0	0	0	0	0	0	0	0	0	42.4	45	2.61	30.1	75.1	40.1	0.92	148.3	42.6	45.2	30.8	74.5	24.8	40.6	0.92	149.7	1.625	28.4402	28.213	1.4	0.2	0.7	-0.6	-0.227219	0	1.4	0.3	0.5	112
018	1	35	1	1	150	1	2	2	0	0	0	0	0	0	0	0	0	0	0	0	34	36.2	2.18	32.9	69.1	47.5	0.9	174.2	33	35.2	28	61.7	18.8	44.2	0.9	150.7	1.5	30.7111	27.4222	-23.5	-1	-4.9	-7.4	-3.28889	0	-23.5	-0.5	-3.3	111
019	1	42	2	1	156	1	2	0	0	0	0	0	0	0	0	0	0	0	0	0	38.8	41.1	2.32	23.7	64.8	36.6	0.86	113.5	39.5	41.9	24.3	65.2	22.9	36.7	0.89	114.7	1.56	26.6272	26.7916	1.2	0.8	0.6	0.4	0.164366	0.03	1.2	0.8	0.1	122
021	1	38	1	1	163	1	2	0	0	0	0	0	0	0	0	0	0	0	0	0	45.9	48.6	2.7	25.7	74.3	34.7	0.92	116.6	45.3	48	25.2	71.7	26.7	34.4	0.93	115.6	1.63	27.9649	26.9863	-1	-0.6	-0.5	-2.6	-0.978584	0.01	-1	-0.4	-0.3	115.5
023	1	38	2	1	155	1	2	0	0	0	0	0	1	0	0	0	0	0	1	0	40.7	43.1	2.4	27.1	70.2	38.6	0.91	131.7	42.5	45	27.9	71.9	24.9	38.3	0.94	136.2	1.55	29.2196	29.9272	4.5	1.9	0.8	1.7	0.707596	0.03	4.5	1.4	-0.3	141.5
024	1	41	1	1	158	1	2	0	0	0	0	0	0	0	0	0	0	0	0	0	38.3	40.6	2.27	26.3	66.9	39.3	0.9	131.3	36.7	38.9	23.1	60.5	21.2	37.3	0.9	114	1.58	26.7986	24.2349	-17.3	-1.7	-3.2	-6.4	-2.56369	0	-17.3	-1	-2	116.5
025	1	40	2	1	159.5	1	2	0	0	0	1	1	0	0	0	0	0	0	0	0	43.9	46.5	2.56	31.8	78.3	40.6	0.91	151.6	44.2	46.8	30.4	76.2	25.8	39.4	0.95	148.9	1.595	30.778	29.9525	-2.7	0.3	-1.4	-2.1	-0.825464	0.04	-2.7	0.3	-1.2	106.5
026	1	45	2	1	155.5	1	2	0	0	0	0	0	1	1	0	0	0	0	0	0	39	41.3	2.35	23.4	64.7	36.2	0.87	110.4	39.5	41.9	24.8	65.7	22.9	37.2	0.9	120.5	1.555	26.7574	27.1709	10.1	0.6	1.4	1	0.413561	0.03	10.1	0.4	1	153.5
027	1	42	2	1	161	1	2	0	0	0	0	0	0	0	0	0	0	0	0	0	38.5	40.9	2.41	25.2	66.1	38.2	0.89	125.6	38.3	40.6	25	64.6	22.2	38.1	0.95	129.1	1.61	25.5006	24.9219	3.5	-0.3	-0.2	-1.5	-0.578681	0.06	3.5	0	-0.1	106
029	1	34	1	1	158	1	2	0	0	0	0	0	0	0	0	0	0	0	0	0	38.4	40.7	2.35	21.4	62.1	34.4	0.9	102.8	37.6	39.9	20.5	58.9	21.9	34	0.92	95.6	1.58	24.8758	23.594	-7.2	-0.8	-0.9	-3.2	-1.28185	0.02	-7.2	-0.2	-0.4	90.5
030	1	43	1	1	160	1	2	0	0	0	0	0			0	0	0	0	0	0	44.6	47.5	2.94	31.9	79.4	40.2	0.87	148.6	42.6	45.4	36.8	80.7	24.8	44.8	0.89	173.1	1.6	31.0156	31.5234	24.5	-2.1	4.9	1.3	0.507812	0.02	24.5	-1.1	4.6
031	1	44	2	1	165	2	2	0	0	0	1	1	1	0	0	0	0	0	0	0	47.4	50.3	2.86	30.5	80.8	37.7	0.98	153.5	47.7	50.5	31.3	80.8	27.9	38.2	1	158.1	1.65	29.6786	29.6786	4.6	0.2	0.8	0	0	0.02	4.6	0.3	0.5	127.5
033	1	37	1	1	158	1	2	2	0	0	0	0	0	0	0	0	0	0	0	0	42.1	44.7	2.62	23.9	68.6	34.8	0.89	110.6	39.8	42.3	22.5	63.3	23.1	34.7	0.86	100.9	1.58	27.4796	25.3565	-9.7	-2.4	-1.4	-5.3	-2.12306	-0.03	-9.7	-1.4	-0.1	119
035	1	31	2	1	168.5	1	2	0	0	0	0	0	0	0	0	0	0	0	0	1	44.7	47.5	2.79	30	77.5	38.7	0.96	152.9	43.6	46.4	33.5	78.9	25.6	41.9	1.03	176.4	1.685	27.2962	27.7893	23.5	-1.1	3.5	1.4	0.493092	0.07	23.5	-0.3	3.2	104.5
036	1	34	2	1	160	1	1	0	0	0	0	0	0	0	0	0	0	0	0	0	40.6	43.3	2.65	35.5	78.8	45.1	0.89	172.4	40.3	42.9	37.6	79.5	23.5	46.6	0.96	190.1	1.6	30.7812	31.0547	17.7	-0.4	2.1	0.7	0.273438	0.07	17.7	0	1.5	107
047	1	44	2	1	163	2	2	0	0	0	0	0	0	0	0	0	0	0	0	1	40.2	42.8	2.61	28.2	71	39.8	0.95	150.6	39.3	41.8	30.2	71	22.6	41.9	1	166.5	1.63	26.7229	26.7229	15.9	-1	2	0	0	0.05	15.9	-0.5	2.1	102.5
055	1	41	2	1	154.7	1	2	0	0	0	0	0	0	0	0	0	0	0	0	0	33.3	35.4	2.14	23.5	58.9	39.9	0.87	125	34.2	36.4	24.3	59.7	19.4	40	0.92	133.8	1.547	24.6113	24.9456	8.8	1	0.8	0.8	0.334279	0.05	8.8	0.7	0.1	124
070	1	48	1	1	156	2	2	0	0	0	1	1	0	0	0	0	0	0	1	0	39.1	41.4	2.27	21	62.4	33.7	0.88	92.2	43.9	46.5	16.4	61.4	26.4	26.1	0.82	52.9	1.56	25.641	25.2301	-39.3	5.1	-4.6	-1	-0.410914	-0.06	-39.3	4	-7.6	129
074	1	37	2	2	160	1	2	0	1	0	1	1	1	1	0	0	0	1	1	0	41	43.5	2.48	27.7	71.2	38.9	0.95	141.5	42.5	45.1	27.3	71.4	24.9	37.7	0.95	135.2	1.6	27.8125	27.8906	-6.3	1.6	-0.4	0.2	0.078125	0	-6.3	1.1	-1.2	178
075	1	54	2	2	162	2	2	0		0	0	0	1	0	0	0	0	0	0	0	42.9	45.6	2.7	29.1	74.7	39	0.91	145.6	42.2	44.8	30.2	74	24.3	40.2	0.93	154.4	1.62	28.4636	28.1969	8.8	-0.8	1.1	-0.7	-0.266728	0.02	8.8	-0.3	1.2	141
076	1	55	1	2	164	2	2	0	0	0	0	0	0	0	0	0	0	0	0	0	39.5	41.9	2.43	30.7	72.6	42.3	1.04	176.1	38.8	41.2	30.6	70.3	22.2	42.6	1.05	178	1.64	26.9929	26.1377	1.9	-0.7	-0.1	-2.3	-0.855146	0.01	1.9	-0.4	0.3	135
077	1	33	1	2	157.5	1	2	0	0	0	1	1	0	0	0	0	0	0	0	0	46	48.7	2.73	36.1	84.8	42.6	0.96	178.6	43.7	46.3	35.3	80.1	25.5	43.2	0.99	180.6	1.575	34.1849	32.2902	2	-2.4	-0.8	-4.7	-1.89468	0.03	2	-1.3	0.6	118
078	1	32	1	2	169	1	2	0					1	0	0	0	0	0	0	0	47.3	50.4	3.1	46.3	96.7	47.9	1.04	228.4	47.5	50.7	43.2	92.4	28.1	46	1.08	221.6	1.69	33.8574	32.3518	-6.8	0.3	-3.1	-4.3	-1.50555	0.04	-6.8	0.3	-1.9	137
079	1	50	1	2	155	1	2	0	0	0	0	0	1	0	0	0	0	0	0	0	37.7	40	2.29	27.6	67.6	40.8	0.9	148.7	35.2	37.3	26.5	62.3	20.1	41.5	1	152.4	1.55	28.1374	25.9313	3.7	-2.7	-1.1	-5.3	-2.20604	0.1	3.7	-1.3	0.7	147.5
080	1	39	1	2	154	1	2	0	0	1	0	1	0	0	0	0	0	0	0	1	33.4	35.4	2.01	23	58.4	39.4	0.91	123.4	34.8	36.9	21.2	56.6	19.9	36.5	0.93	110.7	1.54	24.6247	23.8657	-12.7	1.5	-1.8	-1.8	-0.758981	0.02	-12.7	0.9	-2.9	128.5
081	1	45	1	2	158	1	2	0	0	0	0	0	0	0	0	0	0	0	1	0	41.1	43.6	2.5	24.5	68.1	35.9	0.9	118.7	39.8	42.2	23.2	63.9	22.8	35.5	0.89	113.3	1.58	27.2793	25.5969	-5.4	-1.4	-1.3	-4.2	-1.68242	-0.01	-5.4	-1	-0.4	108
082	1	53	2	2	153	2	2	0	0	0	1	1	0	0	0	0	0	0	0	0	36.3	38.5	2.18	25	63.5	39.3	0.92	127.2	36.7	38.9	24.5	62.4	21.3	38.6	0.94	124.9	1.53	27.1263	26.6564	-2.3	0.4	-0.5	-1.1	-0.469905	0.02	-2.3	0.3	-0.7	130
083	1	21	2	2	163	1	1	2	0	0	0	0	0	0	0	0	0	0	0	0	44.6	47.4	2.8	26.3	73.7	35.6	0.83	112.7	46.4	49.3	25.3	73.6	27.1	33.9	0.86	110.2	1.63	27.7391	27.7015	-2.5	1.9	-1	-0.1	-0.0376378	0.03	-2.5	1.2	-1.7	118.5
084	1	46	1	2	154	2	2	0	0	0	0	0	0	0	0	0	0	0	0	0	38.8	41	2.24	35.8	76.8	46.6	1	192.2	38.5	40.3	36.2	76.5	22.2	47.3	1.05	200.6	1.54	32.3832	32.2567	8.4	-0.7	0.4	-0.3	-0.126497	0.05	8.4	-0.1	0.7	119
087	1	37	1	2	155	1	2	0	0	0	0	0	0	0	0	0	0	0	0	0	38.5	40.8	2.28	30.2	71	42.5	0.91	154.7	37.2	39.4	27.6	65.5	21.4	41.1	0.95	148	1.55	29.5525	27.2633	-6.7	-1.4	-2.6	-5.5	-2.28928	0.04	-6.7	-0.7	-1.4	113.5
089	1	36	1	2	156.5	1	2	0	0	0	0	0	0	0	0	0	0	0	0	0	41.7	44.3	2.6	26.9	71.2	37.8	0.87	124.3	40.5	43	26.9	68.4	23.4	38.5	0.89	130.2	1.565	29.0704	27.9272	5.9	-1.3	0	-2.8	-1.14322	0.02	5.9	-1	0.7	123.5
091	1	37	2	2	168	1	2	0	0	0	1	1	0	0	0	0	0	0	0	0	43	45.7	2.66	25	70.7	35.4	0.92	121.5	41.9	44.5	27.8	71.3	24.3	38.4	0.98	144.8	1.68	25.0496	25.2622	23.3	-1.2	2.8	0.6	0.212585	0.06	23.3	-0.7	3	111.5
094	1	52	2	2	167	2	2	0	0	0	0	0	0	0	0	0	0	0	0	0	43.6	46.2	2.62	25.7	71.9	35.8	0.98	131.2	42.1	44.6	25.9	69.5	24.4	36.7	1	136.4	1.67	25.7808	24.9202	5.2	-1.6	0.2	-2.4	-0.860554	0.02	5.2	-0.9	0.9	128.5
097	1	30	2	2	160	1	2	0	0	0	0	0	0	0	0	0	0	0	0	0	44.1	46.7	2.62	36.8	83.5	44.1	0.98	184.3	44.2	46.8	35.5	81.3	26	43.2	1.01	181.8	1.6	32.6172	31.7578	-2.5	0.1	-1.3	-2.2	-0.859375	0.03	-2.5	0.2	-0.9	124
098	1	35	2	2	159	1	2	0	0	0	0	0	0	0	0	0	0	0	0	0	38.8	41.3	2.47	37.8	79.1	47.8	0.94	191.8	37.6	40	35.9	74.9	21.7	47.3	0.97	190.7	1.59	31.2883	29.627	-1.1	-1.3	-1.9	-4.2	-1.66133	0.03	-1.1	-0.8	-0.5	116.5
099	1	32	2	2	160	1	2	0	0	0	0	0	0	0	0	0	0	0	0	0	43.7	46.5	2.75	43.3	89.8	48.2	0.93	201.8	43.3	46	46	91	25.3	50	0.97	218.2	1.6	35.0781	35.5469	16.4	-0.5	2.7	1.2	0.46875	0.04	16.4	-0.1	1.8	121.5
101	1	29	1	2	162.5	1	1	0	0	0	0	0	0	0	0	0	0	0	0	1	39.6	42.1	2.52	30.8	72.9	42.3	0.93	161.3	39.2	41.7	27.9	68.1	22.5	40.1	0.95	149.3	1.625	27.6071	25.7893	-12	-0.4	-2.9	-4.8	-1.81775	0.02	-12	-0.1	-2.2	108.5
102	1	32	2	2	154	1	2	0	0	0	0	0	0	0	0	0	0	0	0	0	43	45.4	2.38	29.1	74.5	39.1	0.93	133.6	42.6	45	31.1	75.1	25.4	40.8	0.94	145.2	1.54	31.4134	31.6664	11.6	-0.4	2	0.6	0.252994	0.01	11.6	-0.3	1.7	134
104	1	36	2	2	150	1	2	2	0	0	1	1	0	0	0	0	0	0	0	0	38	40.1	2.07	41	81.1	50.6	1.08	230.4	37.9	40	40.3	79.3	21.5	50.2	1.14	236	1.5	36.0444	35.2444	5.6	-0.1	-0.7	-1.8	-0.8	0.06	5.6	0	-0.4	79
106	1	43	1	2	161	1	2	0		0	0	0	0	0	0	0	0	0	0	0	46.1	48.9	2.85	29.6	78.5	37.7	0.87	137.5	44.7	47.4	29.6	75.5	26	38.4	0.93	144.2	1.61	30.2843	29.127	6.7	-1.5	0	-3	-1.15736	0.06	6.7	-0.7	0.7	105.5
107	1	35	1	2	166	1	2	0	0	0	0	0	1	0	0	0	0	0	0	0	42.3	45	2.72	28.5	73.5	38.8	0.96	145.5	40.5	43.1	23.8	65.4	23.5	35.6	0.93	117.5	1.66	26.673	23.7335	-28	-1.9	-4.7	-8.1	-2.93947	-0.03	-28	-1.3	-3.2	132.5
108	1	29	2	2	165.5	1	2	0	0	0	0	0	0	0	0	0	0	0	1	0	40.3	43	2.67	27.5	70.5	39	0.94	144.7	38.6	41.2	28	68.2	22.3	40.5	0.96	149.8	1.655	25.7391	24.8994	5.1	-1.8	0.5	-2.3	-0.839715	0.02	5.1	-0.9	1.5	107
109	1	45	2	2	169	2	2	0	0	0	0	0	0	0	0	0	0	0	0	0	43.6	46.5	2.87	36.6	83.1	44	0.99	190.5	40.5	43.2	36	78.2	23.5	45.5	1.04	197.2	1.69	29.0956	27.38	6.7	-3.3	-0.6	-4.9	-1.71563	0.05	6.7	-1.9	1.5	125.5
111	1	34	2	2	162	1	2	0	0	1	0	1	0	0	0	0	0	0	0	0	42.1	44.8	2.65	23.6	68.4	34.5	0.89	109.5	41.8	44.4	24.5	67.9	24.5	35.6	0.92	115.5	1.62	26.0631	25.8726	6	-0.4	0.9	-0.5	-0.19052	0.03	6	0	1.1	104.5
125	1	43	2	2	160	1	2	0	0	1	0	1	1	0	0	1	0	0	0	0	42.9	45.4	2.49	31.8	77.2	41.2	0.98	165.6	42.9	45.4	34.7	79.1	24.9	43.3	1.01	181.7	1.6	30.1562	30.8984	16.1	0	2.9	1.9	0.742187	0.03	16.1	0.1	2.1	142
127	1	48	1	2	157.5	1	2	0	0	0	0	0	0	0	0	0	0	0	0	0	38.4	40.7	2.32	24.9	65.6	38	0.89	124	39.6	42	24.1	64.6	22.8	36.5	0.9	118.1	1.575	26.4449	26.0418	-5.9	1.3	-0.8	-1	-0.403124	0.01	-5.9	0.8	-1.5	78
144	1	28	1	3	160	1	1	0	0	0	0	0	0	0	0	0	0	0	0	0	41.8	44.4	2.58	35.9	80.3	44.8	1	188.7	40.6	43.1	35.8	77.4	23.5	45.4	1.07	199.9	1.6	31.3672	30.2344	11.2	-1.3	-0.1	-2.9	-1.13281	0.07	11.2	-0.8	0.6	125
145	1	34	2	3	160.5	1	2	0	0	0	0	0	0	0	0	0	0	0	0	0	39.9	42.4	2.49	22.7	65.1	34.8	0.89	108.2	39.1	41.6	25.8	66.4	22.8	38.3	0.94	129.9	1.605	25.2715	25.7761	21.7	-0.8	3.1	1.3	0.504653	0.05	21.7	-0.3	3.5	131
146	1	32	2	3	166	1	2	0	0	0	0	0	0	0	0	0	0	0	0	1	48.7	51.6	2.92	29.2	80.8	36.1	0.99	142	49.5	52.4	33.2	84.6	29.3	38.8	1.03	166.8	1.66	29.3221	30.7011	24.8	0.8	4	3.8	1.37901	0.04	24.8	0.6	2.7	104.5
147	1	33	2	3	159.5	1	2	0	0	0	0	0	0	0	0	0	0	0	0	0	44.7	47.4	2.66	36.8	84.2	43.7	1.03	193.4	43.2	45.8	36.4	81.2	25.3	44.2	1.06	196.3	1.595	33.0972	31.9179	2.9	-1.6	-0.4	-3	-1.17923	0.03	2.9	-0.9	0.5	119
150	1	42	2	3	158.5	1	2	0	0	1	1	1	0	0	0	1	0	0	0	0	41	43.4	2.44	27.6	71	38.9	0.96	141.4	40.7	43.2	28.8	71	23.6	40	0.96	149.3	1.585	28.2618	28.2618	7.9	-0.2	1.2	0	0	0	7.9	-0.2	1.1	120
152	1	41	1	3	150.8	2	2	0	0	0	0	0	1	0	0	0	0	0	0	0	37.6	39.7	2.13	37.4	77.1	48.6	1.01	203.9	37.3	39.4	38.1	76	21.3	49.2	1.02	208.7	1.508	33.9041	33.4203	4.8	-0.3	0.7	-1.1	-0.483715	0.01	4.8	-0.2	0.6	146
153	1	28	1	3	154	1	2	0	0	0	0	0	0	0	0	0	0	0	1	0	39.3	41.6	2.35	32.7	74.3	44	0.94	167.5	37.4	39.6	31.4	69.5	21.7	44.2	0.97	166.8	1.54	31.3291	29.3051	-0.7	-2	-1.3	-4.8	-2.02395	0.03	-0.7	-1.1	0.2	105.5
154	1	49	1	3	167.5	2	2	0	0	1	1	1	1	0	0	0	0	0	0	0	43.7	46.4	2.71	27.2	73.6	37	0.92	134.7	42.7	45.4	28.3	72.2	24.6	38.4	0.95	145.9	1.675	26.233	25.734	11.2	-1	1.1	-1.4	-0.498998	0.03	11.2	-0.5	1.4	148.5
156	1	23	2	3	157	1	1	0	0	0	0	0	0	0	0	0	0	0	0	0	39.4	41.9	2.45	31.2	73.1	42.7	0.93	160.9	40	42.5	33.8	75.3	23.3	44.3	0.98	177.6	1.57	29.6564	30.5489	16.7	0.6	2.6	2.2	0.892531	0.05	16.7	0.6	1.6	123
157	1	35	1	3	162	1	2	0	0	0	0	0	0	0	0	0	0	0	0	0	44.7	47.4	2.71	27.4	74.8	36.6	0.89	129	42.9	45.5	27.2	71.2	25.1	37.4	0.95	134.3	1.62	28.5018	27.13	5.3	-1.9	-0.2	-3.6	-1.37174	0.06	5.3	-0.9	0.8	129.5
158	1	39	2	3	156	1	2	0	0	0	0	0	0	0	0	0	0	0	0	0	37.8	40.1	2.31	22.5	62.6	36	0.87	107.8	37.4	39.7	23.7	62.4	21.7	37.4	0.91	117.6	1.56	25.7232	25.641	9.8	-0.4	1.2	-0.2	-0.0821828	0.04	9.8	0	1.4	109
159	1	48	2	3	154	1	2	0	1	0	1	1	0	0	0	0	0	0	0	1	41.9	44.3	2.43	33.3	77.6	42.9	0.95	169.1	40.6	42.9	35.3	77.2	23.6	45.2	1.03	188.5	1.54	32.7205	32.5519	19.4	-1.4	2	-0.4	-0.168663	0.08	19.4	-0.6	2.3	127.5
160	1	47	1	3	161	2	2	0	0	0	0	0	1	1	0	0	0	0	0	0	41	43.4	2.39	22.6	66	34.3	0.91	109.8	41.7	44.1	23.4	66	24	34.7	0.95	117.3	1.61	25.462	25.462	7.5	0.7	0.8	0	0	0.04	7.5	0.6	0.4	146.5
161	1	46	1	3	170	1	2	0	0	0	0	0	0	0	0	0	0	0	0	0	44.8	47.7	2.91	22.5	70.2	32	0.92	108	43.9	46.7	21.7	66.9	25.4	31.7	0.94	103.4	1.7	24.2907	23.1488	-4.6	-1	-0.8	-3.3	-1.14187	0.02	-4.6	-0.5	-0.3	112
162	1	47	2	3	162	2	2	0	0	0	0	0	1	0	0	0	0	0	0	0	45	47.6	2.64	31.8	79.4	40.1	0.93	158.1	43.7	46.3	32.4	77.7	25.3	41.1	0.99	168.3	1.62	30.2545	29.6068	10.2	-1.3	0.6	-1.7	-0.647767	0.06	10.2	-0.6	1	160
163	1	39	1	3	162	1	2	0	0	0	0	0	0	0	0	0	0	0	0	0	48.3	51.2	2.93	31.6	82.8	38.1	0.93	152.6	49.6	52.8	33.4	84.7	28.8	38.8	0.99	171.1	1.62	31.5501	32.274	18.5	1.6	1.8	1.9	0.723975	0.06	18.5	0.8	0.7	99
165	1	38	1	3	165.5	1	2	0	0	0	0	0	0	0	0	0	0	0	0	0	46.6	49.4	2.75	31.3	80.7	38.8	0.97	156.9	45.4	48.1	27.8	74.4	26.4	36.6	0.98	141.9	1.655	29.463	27.163	-15	-1.3	-3.5	-6.3	-2.30009	0.01	-15	-0.9	-2.2	104.5
166	1	33	2	3	158	1	2	0	0	0	0	0	0	0	0	0	0	0	0	0	39.8	42.2	2.37	25.4	67.6	37.5	0.93	125.2	39.4	41.7	27.1	67.8	23	39.4	0.94	135.4	1.58	27.079	27.1591	10.2	-0.5	1.7	0.2	0.0801154	0.01	10.2	-0.3	1.9	104.5
167	1	32	1	3	160	1	2	0	0	0	0	0	0	0	0	0	0	0	0	0	42.7	45.4	2.65	27.8	73.2	37.9	0.94	139.7	40.9	43.4	24.4	69	23.6	36	0.95	123.6	1.6	28.5938	26.9531	-16.1	-2	-3.4	-4.2	-1.64062	0.01	-16.1	-1.2	-1.9	110
169	1	47	2	3	159	1	2	0	0	0	0	0	1	0	0	0	0	0	0	0	43.5	46.1	2.6	36.3	82.4	44	0.96	180	45.6	48.3	39.4	86.7	26.5	44.9	1.02	200.8	1.59	32.5936	34.2945	20.8	2.2	3.1	4.3	1.70088	0.06	20.8	1.2	0.9	138.5
170	1	47	1	3	156.5	1	2	0	0	0	0	0	0	0	0	0	0	0	0	0	41.2	43.7	2.45	25.5	69.2	36.8	0.93	128.4	40.5	42.9	26.1	67.5	23.5	37.8	0.96	134.4	1.565	28.2538	27.5597	6	-0.8	0.6	-1.7	-0.694097	0.03	6	-0.3	1	120
171	1	35	1	3	169	1	2	0	0	0	1	1	0	0	0	0	0	0	0	0	49.7	52.6	2.91	29.9	82.5	36.3	0.97	146	47.7	50.5	29.2	78.2	27.9	36.7	0.99	146.4	1.69	28.8855	27.38	0.4	-2.1	-0.7	-4.3	-1.50555	0.02	0.4	-1.3	0.4	115.5
174	1	31	2	3	159	1	2	0	0	0	0	0	0	0	0	0	0	0	0	0	39.4	41.9	2.46	28.7	70.6	40.6	1	158.1	38.7	41.1	27.9	68	22.3	40.4	1.03	158.1	1.59	27.9261	26.8977	0	-0.8	-0.8	-2.6	-1.02844	0.03	0	-0.4	-0.2	107
175	1	40	2	3	159	1	2	0	0	0	0	0	0	0	0	0	0	0	0	0	42	44.5	2.54	26.6	71.1	37.4	0.94	136.9	40.2	42.7	28	69.7	23.1	39.7	0.99	153.2	1.59	28.1239	27.5701	16.3	-1.8	1.4	-1.4	-0.553776	0.05	16.3	-1.2	2.3	96.5
176	1	29	2	3	160	1	2	0	0	0	0	0	0	0	0	0	0	0	0	0	39.5	42	2.54	26.8	68.8	39	0.89	136.3	37.9	40.3	26.9	66.2	21.8	40	0.95	144.4	1.6	26.875	25.8594	8.1	-1.7	0.1	-2.6	-1.01562	0.06	8.1	-0.9	1	121
178	1	28	1	3	153	1	2	0	0	0	0	0	1	0	0	0	0	0	0	0	36.1	38.3	2.22	33.6	71.9	46.7	0.91	175.1	35.3	37.1	32.8	69.9	20.2	46.9	0.94	176	1.53	30.7147	29.8603	0.9	-1.2	-0.8	-2	-0.854372	0.03	0.9	-0.4	0.2	134.5
179	1	39	2	3	162	1	2	0	0	0	0	0	1	0	0	0	0	0	0	0	46.9	49.8	2.87	24	73.8	32.5	0.88	108.5	47.7	50.6	28.6	78.2	27.8	36.1	0.96	141.8	1.62	28.1207	29.7973	33.3	0.8	4.6	4.4	1.67657	0.08	33.3	0.8	3.6	141.5
180	1	32	1	3	159	1	2	2	0	0	0	0	0	0	0	0	0	0	0	0	39	41.4	2.36	41	82.4	49.8	0.96	206.9	38.8	41.2	39.1	78.8	22.3	48.7	1.01	209.5	1.59	32.5936	31.1697	2.6	-0.2	-1.9	-3.6	-1.42399	0.05	2.6	-0.2	-1.1	125
181	1	48	1	3	168	2	2	0	0	0	0	0	1	0	0	0	0	0	0	0	47.3	50.1	2.81	23.6	73.7	32	0.93	107	47.6	50.4	20.1	69	27.8	28.6	0.92	87.6	1.68	26.1125	24.4473	-19.4	0.3	-3.5	-4.7	-1.66525	-0.01	-19.4	0.3	-3.4	140.5
182	1	36	2	3	159.5	1	2	0	0	0	1	1	0	0	0	0	0	0	0	0	35.4	37.6	2.18	26.1	63.7	40.9	0.9	137.7	36.6	38.9	24.6	62.5	20.9	38.8	0.92	129.8	1.595	25.0391	24.5674	-7.9	1.3	-1.5	-1.2	-0.471693	0.02	-7.9	0.8	-2.1	107.5
183	1	47	1	3	158	1	2	0	0	0	0	0	0	0	0	0	0	0	0	0	41.5	44	2.46	25.3	69.3	36.6	0.86	117.5	42.5	45.1	26	69.6	24.6	36.5	0.88	121.7	1.58	27.76	27.8801	4.2	1.1	0.7	0.3	0.120173	0.02	4.2	0.7	-0.1	112
184	1	35	2	3	159	1	2	0	0	0	1	1	0	0	0	0	0	0	0	0	46.2	49	2.81	28.3	77.3	36.7	0.93	132.6	45	47.7	31.2	77.9	26.6	39.6	1.01	157.5	1.59	30.5763	30.8137	24.9	-1.3	2.9	0.6	0.237332	0.08	24.9	-0.5	2.9	110.5
185	1	30	2	3	157	1	2	0	0	0	0	0	0	0	0	0	0	0	0	0	40.6	43.1	2.51	36.4	79.5	45.8	0.96	186.6	39.1	41.5	39.4	79.9	22.7	48.7	1.05	214.6	1.57	32.2528	32.4151	28	-1.6	3	0.4	0.162278	0.09	28	-0.9	2.9	112.5
186	1	51	1	3	158	1	2	0	0	0	0	0	0	0	0	0	0	0	0	0	36.6	38.9	2.26	24.3	63.2	38.4	0.9	129.2	34.3	36.4	24.4	59.3	19.1	40.2	0.97	145	1.58	25.3165	23.7542	15.8	-2.5	0.1	-3.9	-1.56225	0.07	15.8	-1.8	1.8	122
218	1	36	2	3	170	1	1	0	0	0	0	0	0	0	0	0	0	0	0	0	55.2	58.7	3.47	45.9	104.6	43.9	0.97	202.1	56.1	59.6	48.1	106.7	33.8	44.7	0.99	209.9	1.7	36.1938	36.9204	7.8	0.9	2.2	2.1	0.726644	0.02	7.8	0.9	0.8	120.5
[truncated: 24 more columns]
